# Supplementary material for: Urinary Neurotransmitter Patterns Are Altered in Canine Epilepsy
Source: Front Vet Sci. 2022 May 16;9:893013. doi: 10.3389/fvets.2022.893013 (PMC9150448; doi:10.3389/fvets.2022.893013)
Supplement: Supplementary file 1 [file Table_1.XLSX]

## Sheet: Sheet1
Characteristics of the study population and the urinary neurotransmitter analysis results
Dog ID	Study site	Dog breed	Age	Gender / Neuter status	Weight	Study group	Treatment / Routine antiseizure drugs											Urinary neurotransmitter analysis results
							Phenobarbital	Potassium bromide	Levetiracetam	Imepitoin	Retigabin	Gabapentin	Levetiracetam (pulse)	Diazepam (pulse)	Medium-chained triglyceride oil	Cannabidiol oil	Coconut oil	Glycine	ɣ-aminobutyric acid	Histamine	Glutamate	Norepinephrine	Phenylethylamine	Serotonin	Epinephrine	Dopamine	Norepinephrine / Epinephrine	ɣ-aminobutyric acid / Glutamate
			(years)		(KG)	(CTRL/IE)												µmoles/g creatinine	µmoles/g creatinine	µg/g creatinine	µmoles/g creatinine	µg/g creatinine	nmoles/g creatinine	µg/g creatinine	µg/g creatinine	µg/g creatinine	ratio	ratio
1	1	cross breed	2	4	19.5	CTRL												81.366	10.7683	69.1254	28.8076	1.59925	16.3172	39.4931	0.595141	10.9927	2.68717	0.373802
2	1	cross breed	2	4	10	CTRL												177.193	10.279	24.7944	43.296	2.64181	19.033	42.9745	1.21473	11.3587	2.17482	0.237413
3	1	cross breed	10	3	10	CTRL												256.897	14.3441	60.6398	63.959	6.61824	17.5823	40.1623	0.72911	18.5606	9.07715	0.22427
4	1	cross breed	4	4	25	CTRL												127.192	8.15804	60.7097	44.4464	1.99679	23.269	105.97	0.998597	20.3573	1.9996	0.183548
5	1	cross breed	9	3	11	CTRL												110.579	18.0022	117.733	45.8417	4.12903	41.2909	58.1427	1.316	15.8965	3.13755	0.392704
6	1	cross breed	6	4	20.5	CTRL												59.118	6.65056	11.4462	23.9783	2.89818	6.24307	69.529	0.673413	11.3489	4.30371	0.277358
7	1	other breeds	12	3	33	CTRL												86.8868	15.1823	51.2989	42.3266	4.2195	19.4382	65.2508	0.752232	23.0433	5.60931	0.358696
8	1	Beagle	12	4	15	CTRL												116.304	11.6968	44.7238	43.3738	3.0361	15.8732	52.1828	0.974028	16.407	3.11706	0.269674
9	1	Maltese	5	4	4.7	CTRL												116.964	8.98731	65.0058	46.2003	6.56601	21.1926	78.9431	1.10215	16.4621	5.95746	0.194529
10	1	cross breed	6	3	6.6	CTRL												85.8214	13.7878	71.3819	49.8019	4.76713	32.7873	61.2523	1.46203	17.9373	3.26062	0.276854
11	1	cross breed	6	4	11	CTRL												156.542	32.8485	33.2402	47.5242	4.11838	15.5692	77.324	0.76209	16.8983	5.40406	0.691195
12	1	Australian Shepherd	3	4	14	CTRL												80.3655	4.92709	8.68143	28.7094	0.822505	3.44616	62.6569	3.92561	8.91661	0.209523	0.171619
13	1	other breeds	1	2	6.9	CTRL												125.886	17.1664	40.608	27.6843	6.06437	13.4276	80.651	1.35565	14.9082	4.47339	0.620077
14	1	cross breed	13	3	17.5	CTRL												77.877	9.03766	6.86857	36.3358	4.05856	9.1615	69.7367	0.70904	22.0631	5.72402	0.248726
15	1	other breeds	3	1	9.5	CTRL												151.405	14.2185	50.7017	47.3523	5.05847	34.0768	57.1823	1.66549	59.0842	3.03723	0.300271
16	1	cross breed	12	4	10	CTRL												136.448	17.7105	56.8056	54.3673	5.37989	18.8627	50.8424	0.359626	14.9413	14.9597	0.325757
17	1	cross breed	2	2	9.5	CTRL												132.715	10.1496	59.7317	30.9236	4.20014	16.5077	45.5983	1.99985	13.6849	2.10022	0.328217
18	1	other breeds	5	2	15.6	CTRL												91.6441	10.0364	10.1518	25.0728	6.49541	13.9503	81.2884	1.0925	34.6387	5.94547	0.400288
19	1	cross breed	2	1	11.9	CTRL												86.8351	3.39086	66.926	30.7105	3.13759	11.7115	46.6135	0.945088	24.971	3.31989	0.110414
20	1	German Shepherd	12	3	22	CTRL												62.2566	7.13349	11.8294	27.0329	14.6793	7.55687	53.6462	2.2724	19.682	6.45984	0.263882
21	1	cross breed	5	4	12	CTRL												77.6489	15.1662	48.1658	37.3279	8.07267	14.7563	51.2975	2.24798	13.4619	3.59107	0.406298
22	1	Belgian Shepherd	1	1	26	CTRL												199.871	30.4416	58.0505	52.3776	3.9945	12.4688	78.5259	0.478872	19.5253	8.34148	0.581196
23	1	other breeds	4	3	22	CTRL												132.525	9.03994	24.993	46.1614	2.2696	11.1091	40.7302	1.73477	12.89	1.3083	0.195833
24	1	Beagle	11	3	15.3	CTRL												98.3591	14.2559	64.5663	43.3916	6.58974	19.6046	84.167	2.90419	22.9471	2.26905	0.32854
25	1	other breeds	8	4	6.8	CTRL												127.985	11.8968	78.9134	44.0327	3.85945	18.6844	72.7714	0.931952	11.5685	4.14125	0.27018
26	1	cross breed	3	4	11	CTRL												139.016	10.1032	52.3482	39.5319	3.52854	12.3133	40.4187	1.42873	12.3342	2.4697	0.255572
27	1	Dachshund	15	1	11.5	CTRL												110.014	9.881	76.9053	62.8202	6.5734	12.8964	71.7692	1.21967	98.5417	5.38948	0.15729
28	1	cross breed	1	2	13.5	CTRL												108.745	15.7995	28.8674	39.6114	2.28527	17.8846	63.3394	0.875992	12.0283	2.60878	0.398863
29	1	Dachshund	3	1	8	CTRL												133.315	7.79841	67.6332	42.2998	7.53543	11.7789	70.3269	2.28647	48.4569	3.29566	0.18436
30	1	Poodle	12	3	7.5	CTRL												88.4619	18.0662	60.9289	42.216	8.56647	13.0667	55.9776	1.39461	24.8121	6.14254	0.427947
31	1	Beagle	11	3	13	CTRL												58.9022	7.74777	202.174	21.061	6.12323	21.4718	51.4399	0.919772	14.3962	6.65733	0.367872
32	1	other breeds	8	4	13	CTRL												136.87	31.387	60.968	58.7989	6.60768	30.394	115.918	1.40457	29.3335	4.70442	0.533803
33	1	cross breed	2	4	17	CTRL												120.038	11.6683	30.4585	39.5576	3.20893	9.61503	55.3716	0.712181	12.9752	4.50578	0.29497
34	1	French Bulldog	4	3	10.5	CTRL												390.973	10.3654	72.9484	51.0671	12.7942	18.859	88.5992	1.0516	23.4767	12.1665	0.202977
35	1	cross breed	3	3	32.2	CTRL												229.105	13.3505	34.8823	45.949	5.538	21.2579	80.6498	2.38096	18.954	2.32595	0.290551
36	1	cross breed	4	4	12.1	CTRL												112.372	9.91194	91.3408	65.2396	2.50334	30.9807	47.6395	1.00773	16.4042	2.48413	0.151931
37	1	cross breed	2	2	32	CTRL												84.3061	10.0821	33.2933	24.412	2.2234	18.101	45.0178	0.915522	9.45734	2.42855	0.412997
38	1	Havanese	0.5	1	6.9	CTRL												201.084	11.3472	26.7576	37.6285	2.51545	13.0267	44.5054	0.8397	13.5639	2.99565	0.301557
39	1	other breeds	0.5	2	47	CTRL												300.843	29.1529	64.0895	118.672	6.31844	30.3131	83.6189	0.419764	29.7959	15.0524	0.245659
40	1	Golden Retriever	7	3	29.5	CTRL												88.9416	10.5775	22.7155	42.7241	6.77568	21.6648	66.7511	2.65865	26.0171	2.54854	0.247577
41	1	Beagle	8	3	18	CTRL												150.799	14.6999	80.2384	48.8292	3.95387	23.0952	73.4773	0.47537	19.9715	8.31746	0.301048
42	1	cross breed	8	4	19	CTRL												153.053	5.59452	75.0586	38.6542	2.2018	18.44	32.3585	1.09242	20.183	2.01553	0.144733
43	1	cross breed	3	4	11.2	CTRL												268.076	16.8841	23.2669	42.9391	5.06446	10.8786	67.6692	2.04611	14.6118	2.47516	0.393212
44	1	cross breed	3	4	5.8	CTRL												121.699	11.7512	66.9151	43.9071	10.1265	21.4539	71.6141	7.61685	16.9103	1.32949	0.267639
45	1	Chihuahua	14	3	3.3	CTRL												111.231	12.9982	36.9755	34.3922	12.1208	28.0324	83.2869	5.45157	20.1568	2.22336	0.37794
46	1	Australian Shepherd	10	3	25	CTRL												160.587	7.84783	48.6478	65.4418	9.39246	11.2975	83.7959	1.6698	52.9055	5.62492	0.119921
47	1	Australian Shepherd	3	4	18	CTRL												102.773	15.4649	31.8807	44.7719	4.16982	7.3285	53.7	0.406165	11.0381	10.2663	0.345414
48	1	cross breed	12	4	13	CTRL												99.4462	8.90014	75.526	37.4862	7.1421	17.0045	38.8055	1.74814	13.4853	4.08554	0.237424
49	1	other breeds	3	2	8.3	CTRL												104.237	17.1387	95.4482	41.5997	2.51529	14.9378	47.4944	0.596993	12.9267	4.21327	0.411991
50	1	other breeds	14	4	11	CTRL												55.6194	22.4087	27.1083	33.4347	3.15585	12.2922	34.0868	1.12465	16.2523	2.80606	0.670224
51	1	other breeds	8	4	27	CTRL												88.7508	28.8825	49.2126	56.3024	5.37962	13.4298	80.2686	1.63582	15.3883	3.28864	0.512988
52	1	Siberian Husky	2	2	20	CTRL												81.476	15.852	79.2009	28.3595	2.75775	36.1753	49.3875	1.14484	12.0412	2.40884	0.558966
53	1	Magyar Vizsla	2	2	18	CTRL												64.5587	8.35942	39.7621	44.2003	3.78106	7.26689	62.8133	0.729042	12.9179	5.18635	0.189126
54	1	other breeds	3	4	19	CTRL												105.332	7.82091	32.4722	30.1335	4.44169	13.8294	58.4671	1.80807	26.0212	2.45659	0.259542
55	1	cross breed	5	4	20.1	CTRL												94.4067	13.3042	49.329	47.8274	3.98726	15.8774	51.8671	2.04037	15.2955	1.95418	0.278172
56	1	cross breed	11	3	23	CTRL												95.2175	19.2537	65.2833	49.2702	4.88346	24.4769	66.6898	1.41692	14.4146	3.44654	0.390778
57	1	cross breed	3	3	26	CTRL												78.971	10.23	100.749	19.1646	1.21066	7.8838	38.5575	0.694399	9.52658	1.74346	0.533796
58	1	cross breed	2	1	12	CTRL												90.4395	10.9604	98.0047	29.034	1.68064	2.30055	48.8082	1.15783	26.14	1.45154	0.377501
59	1	cross breed	12	4	10	CTRL												237.948	15.9544	89.4318	64.2543	7.24345	40.3338	81.6874	3.48932	45.5049	2.07589	0.248302
60	1	other breeds	2	4	20.2	CTRL												168.343	18.3177	62.5658	51.8941	3.05688	30.2002	76.5941	1.42931	24.4493	2.13871	0.352983
61	1	Australian Shepherd	7	2	19	CTRL												98.132	13.7335	65.992	76.7124	4.69855	24.3036	92.3038	2.73703	32.3218	1.71666	0.179026
62	1	cross breed	2	1	20	CTRL												364.531	17.1729	30.7526	37.7324	1.64303	8.6762	37.8245	1.04239	15.3745	1.57621	0.455123
63	1	cross breed	7	4	7.8	CTRL												87.8308	20.0742	63.7422	51.7361	4.84704	14.7602	81.091	3.11281	24.8279	1.55713	0.388012
64	1	cross breed	12	4	5.5	CTRL												333.622	8.23027	80.2929	49.2496	2.91646	21.6633	53.9083	1.46677	13.9898	1.98836	0.167113
65	1	other breeds	8	4	5.5	CTRL												172.217	40.7938	45.0089	50.5866	2.32227	26.6082	85.0817	0.868028	11.536	2.67534	0.806415
66	1	other breeds	0.5	1	16	CTRL												120.07	8.12594	129.991	46.6648	3.05276	18.8451	73.1138	1.68431	24.8103	1.81247	0.174134
67	1	other breeds	4	2	22	CTRL												209.138	12.3591	48.2733	47.9604	1.90405	18.7877	49.4983	2.10867	12.1756	0.902961	0.257694
68	1	other breeds	2	2	18	CTRL												101.381	9.41113	105.076	52.7993	4.1538	33.6865	69.1725	1.25765	14.2896	3.30284	0.178243
69	1	other breeds	2	1	45	CTRL												90.774	6.581	46.0842	25.4144	3.47498	7.09273	29.2511	0.403053	10.6904	8.62166	0.258947
70	1	other breeds	3	1	8	CTRL												257.546	19.9849	255.726	58.4515	8.14649	17.6379	80.3364	2.38595	38.1873	3.41436	0.341906
71	1	cross breed	3	3	22	CTRL												190.014	7.6351	63.6779	41.1282	3.27924	18.2573	45.4928	0.623048	10.4939	5.26322	0.185642
72	1	cross breed	5	4	18	CTRL												93.8818	31.165	15.0458	34.4054	3.17457	9.66018	64.8219	1.17622	19.6899	2.69897	0.905818
73	1	other breeds	3	2	9.6	CTRL												136.128	11.6462	79.2432	77.9017	5.90427	20.6677	107.03	3.75315	30.3198	1.57315	0.149499
74	1	Labrador	8	4	27.8	CTRL												82.8207	5.11588	19.8668	27.1168	2.42215	8.01589	50.944	0.961152	12.6149	2.52005	0.188661
75	1	other breeds	6	1	35	CTRL												133.8	7.92792	47.5165	33.344	3.47056	8.75322	46.2238	0.750082	19.4812	4.62691	0.237762
76	1	cross breed	1	2	13.1	CTRL												177.068	14.6458	41.1491	34.5764	2.54721	21.2062	53.0876	1.76183	12.4404	1.44578	0.423578
77	1	Dachshund	2	1	9.2	CTRL												79.8263	15.7074	84.6131	41.2585	9.2579	4.39593	79.1428	3.19046	20.4054	2.90175	0.380708
78	1	other breeds	4	3	15	CTRL												70.4031	12.0333	107.546	43.0694	4.2226	30.1	64.4971	1.61146	14.6955	2.62036	0.279392
79	1	Australian Shepherd	5	1	14.1	CTRL												120.45	6.58942	128.149	42.5797	2.73132	22.6147	46.9517	1.05443	16.8266	2.59032	0.154755
80	1	cross breed	12	4	16	CTRL												73.651	19.5358	50.7881	78.5422	5.25676	18.0823	89.848	2.54713	21.3861	2.0638	0.24873
81	1	other breeds	9	4	25	CTRL												1189.56	12.1727	23.0457	43.7235	6.73735	18.8742	40.399	0.984079	13.817	6.84636	0.278401
82	1	Jack Russell Terrier	1	3	7.6	CTRL												125.277	12.2626	106.112	32.7447	6.84857	24.9579	68.7188	1.69829	12.0201	4.03263	0.37449
83	1	German Shepherd	10	2	35	CTRL												128.07	29.2508	16.9181	55.6269	3.05842	10.1092	50.8215	0.487829	16.0655	6.26944	0.525839
84	1	Magyar Vizsla	3	2	21	CTRL												298.824	9.73816	109.366	55.11	2.44968	14.6978	72.3879	0.430225	18.6001	5.69395	0.176704
85	1	other breeds	2	1	19.5	CTRL												81.1143	9.13892	76.6403	22.6575	2.17552	8.44028	42.6071	1.48615	10.0476	1.46386	0.40335
86	1	cross breed	6	2	30	CTRL												55.6262	10.0358	56.3928	33.6639	1.32074	24.1127	60.5735	0.969596	18.0911	1.36215	0.298118
87	1	other breeds	3	3	17.5	CTRL												150.201	18.7586	88.9336	77.2208	4.00387	25.8739	75.3565	0.573988	21.5626	6.97552	0.242921
88	1	Poodle	2	2	14.5	CTRL												102.412	10.7643	47.4796	34.8736	6.10198	14.7632	76.779	1.59384	49.7288	3.82848	0.308668
89	1	cross breed	3	3	27	CTRL												65.8422	9.21964	53.7333	43.6044	1.77004	28.5305	53.553	1.099	8.82859	1.6106	0.211439
90	1	cross breed	5	4	24	CTRL												49.7018	7.83615	30.2496	25.2469	2.28079	14.2613	37.7415	0.67263	6.76505	3.39085	0.31038
91	1	other breeds	2	3	10	CTRL												100.669	13.2315	81.3577	59.298	4.77628	25.3738	74.5377	1.18815	20.7949	4.01992	0.223135
92	1	cross breed	0.5	4	9.5	CTRL												69.1104	10.4958	69.7982	60.5257	3.17939	11.9439	64.5178	0.835735	11.3961	3.80431	0.17341
93	1	other breeds	7	4	6.5	CTRL												78.7947	14.9152	63.1773	51.9309	9.00057	31.9679	84.8098	2.18721	22.8302	4.11508	0.287212
94	1	other breeds	2	3	9	CTRL												79.7298	11.7521	11.7824	37.916	2.87417	8.25574	61.6799	2.69019	14.5472	1.06839	0.30995
95	1	Belgian Shepherd	4	4	21	CTRL												74.5915	6.05568	36.8785	30.698	4.71659	10.1878	95.2476	1.19606	18.9356	3.94345	0.197266
96	1	other breeds	0.5	2	21.2	CTRL												96.948	7.07252	53.7311	21.7908	3.97726	9.13705	60.9907	0.712	15.5623	5.58604	0.324564
97	1	Labrador	2	1	35	CTRL												32.0824	4.16115	69.9573	37.7712	1.74824	3.90257	41.9016	0.506878	18.2301	3.44904	0.110167
98	1	cross breed	5	2	6.5	CTRL												76.8587	5.34364	195.296	27.8934	3.01089	11.3556	61.7996	1.88497	29.9849	1.59731	0.191574
99	1	Beagle	5	3	13.8	CTRL												138.762	13.507	9.45501	38.2097	5.50726	9.43214	62.914	1.12468	23.6193	4.89674	0.353497
100	1	other breeds	6	2	45	CTRL												56.7746	3.81284	56.0558	27.9789	2.24428	6.99238	48.2005	0.783478	16.0053	2.86451	0.136275
101	2	N/A	6	2	N/A	CTRL												289.294	3.11499	200.09	58.2884	0.290921	22.9075	59.4204	0.140976	7.65605	2.06362	0.053441
102	2	N/A	10	1	N/A	CTRL												245.727	6.9094	226.76	75.3184	2.4306	69.9892	37.0354	0.451582	19.1521	5.38241	0.091736
103	2	N/A	11	4	N/A	CTRL												56.7904	3.85865	13.9851	15.2309	4.20424	10.9471	40.9958	1.82611	11.8102	2.30229	0.253344
104	2	N/A	6	3	N/A	CTRL												446.106	7.50978	87.1892	29.2718	2.30083	55.6124	76.6829	0.707124	6.88496	3.25379	0.256553
105	2	N/A	2	3	N/A	CTRL												382.577	10.8951	144.542	22.001	3.11807	18.5279	47.6558	3.37122	20.3518	0.924908	0.495208
106	2	N/A	2	2	N/A	CTRL												171.13	15.1398	82.2631	115.243	3.55786	18.4037	89.945	2.5458	10.3007	1.39754	0.131373
107	2	N/A	3	3	N/A	CTRL												97.4584	5.06175	72.8576	46.2133	2.71633	17.2827	60.7919	1.61714	11.0708	1.67972	0.10953
108	2	N/A	5	2	N/A	CTRL												331.327	7.76911	43.0989	64.057	3.70746	12.1636	59.387	17.1305	12.9869	0.216424	0.121284
109	2	N/A	8	3	N/A	CTRL												645.915	4.68368	270.157	69.3054	1.70357	8.51925	79.0293	0.534668	8.38158	3.18622	0.0675803
110	2	N/A	2	2	N/A	CTRL												1094.2	11.3674	73.3926	135.216	3.57836	107.302	196.298	2.2966	7.9994	1.55811	0.0840684
111	2	N/A	5	N/A	N/A	CTRL												2734.05	6.53908	66.5811	66.1061	2.68467	37.5263	61.8586	0.983262	12.0061	2.73037	0.098918
112	2	N/A	5	1	N/A	CTRL												87.8025	10.8605	45.2578	52.9358	7.4963	8.15807	63.2131	3.36594	6.28098	2.2271	0.205164
113	2	N/A	1	2	N/A	CTRL												961.828	6.75105	67.3484	139.024	5.73779	22.0251	88.484	3.34843	13.641	1.71358	0.0485604
114	2	N/A	3	2	N/A	CTRL												119.745	7.08246	36.0326	26.6648	3.88572	10.7321	52.5957	1.88287	13.2048	2.06373	0.265611
115	2	N/A	5	1	N/A	CTRL												159.149	11.8441	132.287	52.3608	4.65891	27.0184	109.292	5.36292	8.77668	0.868728	0.226202
116	2	N/A	7	3	N/A	CTRL												105.946	3.76454	19.0122	20.3428	1.94345	8.38676	49.7263	1.14116	10.2342	1.70305	0.185055
117	2	N/A	11	3	N/A	CTRL												111.866	1.93542	201.693	51.6449	2.32942	11.2165	36.953	1.15782	16.6222	2.01189	0.0374755
118	2	N/A	10	1	N/A	CTRL												77.0968	5.80848	57.4895	43.7192	7.45616	6.56949	72.6506	9.25042	17.9806	0.806035	0.132859
119	2	N/A	6	4	N/A	CTRL												92.0718	13.1756	395.342	42.404	4.19227	65.9168	33.3156	0.360671	8.95278	11.6235	0.310715
120	2	N/A	9	2	N/A	CTRL												56.438	10.0526	30.8841	20.7317	0.986818	8.54409	43.4919	0.329155	10.5572	2.99803	0.484891
121	2	N/A	9	N/A	N/A	CTRL												70.3455	5.21673	53.2161	32.036	1.55239	12.8479	59.7567	0.951043	8.86065	1.6323	0.162839
122	2	N/A	4	3	N/A	CTRL												117.896	4.32984	102.908	58.8929	2.65196	9.04752	45.9329	1.70871	19.3394	1.55202	0.0735206
123	2	N/A	5	1	N/A	CTRL												94.6625	7.67604	57.5342	26.1277	3.36746	8.16551	37.3591	2.82367	18.3757	1.19258	0.29379
124	2	N/A	4	2	N/A	CTRL												107.209	9.14146	437.221	38.5028	1.65952	17.9222	60.6373	0.823247	12.9064	2.01582	0.237423
125	2	N/A	1	2	N/A	CTRL												95.8166	6.34654	212.314	34.7701	0.755546	31.0488	50.7711	0.583616	13.7394	1.29459	0.182529
126	2	N/A	2	2	N/A	CTRL												60.5819	4.86868	337.54	40.2179	1.04602	39.0954	42.61	0.239502	2.06381	4.36747	0.121058
127	2	N/A	3	2	N/A	CTRL												103.269	6.68356	237.75	71.1845	1.88842	37.1972	54.9463	0.546848	10.0018	3.45329	0.0938908
128	2	N/A	6	4	N/A	IE			x	x					x			85.682	3.11373	41.4831	34.2036	2.31274	10.4272	34.3913	0.0983775	8.26024	23.5088	0.0910352
129	2	N/A	11	4	N/A	IE			x									107.014	21.686	35.9827	38.6941	14.6555	27.786	97.455	84.7436	12.7384	0.172939	0.560446
130	2	N/A	7	3	N/A	IE	N/A	N/A	N/A	N/A	N/A	N/A	N/A	N/A	N/A	N/A	N/A	331.928	4.79479	70.8699	51.9681	4.47898	19.1901	60.7302	2.40606	13.0131	1.86154	0.0922641
131	2	N/A	11	4	N/A	IE	N/A	N/A	N/A	N/A	N/A	N/A	N/A	N/A	N/A	N/A	N/A	370.019	28.795	216.398	72.9063	6.56304	22.4835	101.404	3.17569	20.295	2.06665	0.394959
132	2	N/A	11	3	N/A	IE	x											112.965	8.59777	251.237	52.485	3.71023	23.4699	90.1093	1.37509	12.6623	2.69816	0.163814
133	2	N/A	3	3	N/A	IE	x		x									89.1534	5.71432	129.839	34.6181	2.27397	9.80818	77.425	0.851665	17.2888	2.67002	0.165067
134	2	N/A	1	4	N/A	IE	N/A	N/A	N/A	N/A	N/A	N/A	N/A	N/A	N/A	N/A	N/A	766.059	23.9586	124.004	123.065	3.23325	29.6396	143.121	3.21471	20.5579	1.00577	0.194682
135	2	N/A	3	1	N/A	IE	N/A	N/A	N/A	N/A	N/A	N/A	N/A	N/A	N/A	N/A	N/A	299.434	3.87546	172.449	69.7665	2.59774	6.33239	56.1066	3.12056	12.0259	0.832462	0.055549
136	2	N/A	4	4	N/A	IE	x	x	x						x			2983.56	9.76541	134.44	80.8254	4.50278	36.0576	75.153	3.34036	6.36007	1.34799	0.120821
137	2	N/A	7	3	N/A	IE											x	226.736	5.8111	43.6377	34.1887	1.28078	2.89022	60.0189	1.24988	9.40075	1.02473	0.169971
138	2	N/A	2	4	N/A	IE	x											99.2608	6.0667	12.4863	37.9252	2.21746	6.38634	61.7063	0.625076	13.6512	3.5475	0.159965
139	2	N/A	10	3	N/A	IE	x			x		x						503.089	8.67919	421.433	36.6485	2.39028	37.8067	91.5693	0.239917	8.9794	9.96297	0.236823
140	2	N/A	4	4	N/A	IE	N/A	N/A	N/A	N/A	N/A	N/A	N/A	N/A	N/A	N/A	N/A	224.505	13.0319	47.7521	42.5383	7.1481	11.9984	156.327	8.02606	13.4854	0.890612	0.306357
141	2	N/A	5	1	N/A	IE									x	x		60.653	5.8562	40.3898	35.9077	2.24472	12.1368	49.0941	0.790413	6.15576	2.83993	0.16309
142	2	N/A	6	3	N/A	IE	x											103.169	6.64614	164.541	40.4477	2.06606	10.6147	83.7439	2.15705	8.28896	0.957816	0.164314
143	2	N/A	4	4	N/A	IE										x		82.6876	12.3098	24.5692	30.2122	5.29056	5.53826	48.2384	2.41822	10.2214	2.18779	0.407444
144	2	N/A	10	4	N/A	IE	x		x									91.4348	4.28106	51.8725	29.395	0.463863	16.6443	74.2507	0.452411	16.1131	1.02531	0.145639
145	2	N/A	8	3	N/A	IE	x		x									185.808	4.21806	339.008	66.1557	1.25355	21.6967	104.254	0.972305	19.1737	1.28926	0.0637596
146	2	N/A	3	1	N/A	IE	N/A	N/A	N/A	N/A	N/A	N/A	N/A	N/A	N/A	N/A	N/A	106.442	9.32186	110.317	95.7607	2.47981	26.4506	53.8055	4.39191	23.3385	0.564633	0.0973454
147	2	N/A	5	4	N/A	IE	x											134.693	4.13613	30.7271	49.0275	3.12737	15.5321	75.288	2.64271	8.58274	1.18339	0.0843636
148	2	N/A	2	4	N/A	IE	x	x	x									96.9518	6.69108	7.93398	63.2727	19.0034	6.09107	101.459	5.37401	15.5596	3.53616	0.10575
149	2	N/A	2	2	N/A	IE	x											60.3326	9.09924	9.14069	40.2766	20.2776	2.80756	108.896	0.709552	13.805	28.578	0.225919
150	2	N/A	3	4	N/A	IE	x											84.4464	5.19677	31.8849	51.688	1.91303	12.1716	55.7308	1.03711	5.73786	1.84458	0.100541
151	2	other breeds	5	4	21.6	IE	x	x							x			121	19	77	70	3	47	182	0.9	41.3	3.3	0.271429
152	2	Golden Retriever	3	1	38.9	IE	x	x							x			219	9.6	17	58	3	19	77.4	1.7	22.4	1.8	0.165517
153	2	cross breed	2	3	26.5	IE	x	x							x			53	5	5.2	21	2	13	61	1.8	14.9	1.1	0.238095
154	2	Rhodesian Ridgeback	4	1	46.3	IE	x	x							x			213	6.6	22	41	3	15	58.8	1	30.8	3	0.160976
155	2	other breeds	4	3	33.8	IE	x	x							x			125	8.7	26	34	2.1	6	88.8	0.4	12.9	5.2	0.255882
156	2	Boxer	6	2	30.15	IE	x	N/A							x			94	8.5	41	45	2.3	12	65.7	1	19.2	2.3	0.188889
157	2	Border Collie	4	1	26.7	IE	x	x							x			556	8.3	37	53	1.5	17	108	0.3	32.1	5	0.156604
158	2	other breeds	2	4	29.9	IE	x	x							x			2547	20	35	70	1.5	17	66.7	0.9	29.9	1.7	0.285714
159	2	Border Collie	4	3	17.3	IE	x	x							x			129	22	23	63	13.5	18	170	7.1	55.3	1.9	0.349206
160	2	cross breed	2	4	25.9	IE	x	x							x			65	7.9	22	36	2.1	11	64.6	1.6	30.2	1.3	0.219444
161	2	other breeds	5	3	63.7	IE	x	x							x			425	19	49	65	2.3	13	116	2	40.6	1.2	0.292308
162	2	other breeds	3	2	62.4	IE	x	x							x			188	6.5	39	28	2.5	10	80.3	2.3	33.5	1.1	0.232143
163	2	German Shepherd	3	1	36.75	IE	x	N/A							x			132	5	52	49	2.8	13	86.1	0.8	58.1	3.5	0.102041
164	2	cross breed	9	3	13.5	IE	x	x							x			147	15	73	76	5.3	19	130	4.6	43.8	1.2	0.197368
165	2	other breeds	3	4	9.45	IE	x	x							x			157	5.5	23	28	2	18	77.4	3.2	25.1	0.6	0.196429
166	2	Siberian Husky	4	3	34.1	IE	x	x							x			95	7.3	43	40	0.7	18	77.2	1	37.6	0.7	0.1825
167	2	Beagle	5	1	21.3	IE	x	x							x			165	6.8	41	73	5	29	72.5	5.2	50.6	1	0.0931507
168	2	other breeds	5	3	36.95	IE	x	x							x			150	10	57	36	3.3	17	91.3	3	26.5	1.1	0.277778
151	2	other breeds	5	4	21.6	IE	x	x										161	13	230	73	1.5	37	180	0.6	36.4	2.5	0.178082
152	2	Golden Retriever	3	1	38.9	IE	N/A	N/A										149	8.8	82	46	4.1	17	97.9	1	24.9	4.1	0.191304
153	2	cross breed	2	3	26.5	IE	x	x										66	5.1	27	32	4.9	8	75.9	7	24.8	0.7	0.159375
154	2	Rhodesian Ridgeback	4	1	46.3	IE	x	x										106	5.7	41	32	2.2	16	47	0.6	39.3	3.7	0.178125
155	2	other breeds	4	3	33.8	IE	x	x										70	6.6	43	42	1.2	9	54.3	3.9	25.3	0.3	0.157143
156	2	Boxer	6	2	30.15	IE	x	N/A										136	11	120	64	4	22	84.3	1.8	25.9	2.2	0.171875
157	2	Border Collie	4	1	26.7	IE	x	x										447	8.9	180	65	2.8	15	158	1	29.4	2.8	0.136923
158	2	other breeds	2	4	29.9	IE	x	x										157	8.6	140	41	1.5	19	90	1.6	22.4	0.9	0.209756
159	2	Border Collie	4	3	17.3	IE	x	x										132	20	54	48	2.9	21	159	0.9	32	3.2	0.416667
160	2	cross breed	2	4	25.9	IE	x	x										111	16	97	65	1.5	37	88.1	0.9	42.1	1.7	0.246154
161	2	other breeds	5	3	63.7	IE	x	x										670	17	50	83	1.9	20	104	1.3	42.4	1.5	0.204819
162	2	other breeds	3	2	62.4	IE	x	x										102	8.2	94	32	1.1	25	100	1.4	33	0.8	0.25625
163	2	German Shepherd	3	1	36.75	IE	x	N/A										100	4.4	62	39	2.4	9	117	6.1	70.1	0.4	0.112821
164	2	cross breed	9	3	13.5	IE	x	x										179	12	150	74	12.8	22	123	14	43.5	0.9	0.162162
165	2	other breeds	3	4	9.45	IE	x	x										193	6.5	27	28	3.6	16	80.6	0.8	17.3	4.5	0.232143
166	2	Siberian Husky	4	3	34.1	IE	x	x										72	5.5	21	22	1.8	20	61.7	3.9	25.3	0.5	0.25
167	2	Beagle	5	1	21.3	IE	x	N/A										119	6.6	100	81	2.2	27	72	1.5	37.6	1.5	0.0814815
168	2	other breeds	5	3	36.95	IE	x	x										99	9.8	70	36	2.6	12	106	2.6	38	1	0.272222
169	2	other breeds	6	4	10	IE	x	x	x						x			138	12	31	32	5.5	17	68.8	11	13.9	0.5	0.375
170	2	Bernese Mountain Dog	6	4	31	IE	x	x	x				x		x			80	11	130	140	0.3	20	129	0.5	8.9	0.6	0.0785714
171	2	cross breed	6	3	21	IE	x	x	x						x			370	25	89	59	0.9	16	127	0.2	9.7	4.5	0.423729
172	2	other breeds	8	4	30	IE	x	x						x	x			114	20	160	34	5.4	17	96	4.8	8.8	1.1	0.588235
173	2	cross breed	5	3	42	IE				x					x			41	10	170	33	23.7	13	124	0.8	6.7	29.6	0.30303
174	2	Vizsla	2	3	27	IE	x	x	x					x	x			71	5.5	130	32	1.2	24	93.3	0.4	4	3	0.171875
175	1	Border Collie	8	1	22	IE	x		x					x	x			144	12	100	52	9.3	17	194	0.9	33.1	10.3	0.230769
176	1	other breeds	2	1	28	IE	x	x	x					x	x			69	13	18	17	1.8	6	124	0.2	5.3	9	0.764706
177	1	cross breed	5	3	61	IE	x		x						x			505	13	230	41	3.8	19	107	1.8	14.2	2.1	0.317073
178	3	other breeds	6	4	9	IE	x	x							x			240	31	44	67	7.3	31	138	0.9	18.6	8.1	0.462687
179	2	Border Collie	2	2	18	IE	x	x					x	x	x			411	14	31	36	2.7	30	93.8	3.8	5.7	0.7	0.388889
180	2	German Shepherd	6	3	55	IE	x			x		x	x	x	x			80	6.3	8.1	43	3.8	5	95.9	0.3	10	12.7	0.146512
181	2	Chihuahua	7	4	4	IE	x		x	x					x			602	17	28	62	18.6	28	49	3.5	9.2	5.3	0.274194
182	2	other breeds	6	2	24	IE		x	x						x			78	28	30	36	6.6	7	46.9	0.4	5.9	16.5	0.777778
183	2	other breeds	6	3	10	IE				x				x	x			98	15	65	39	12.2	8	70.7	1.4	5.8	8.7	0.384615
169	2	other breeds	6	4	10	IE	x	x	x									209	9.6	48	28	5	18	72.2	7.3	13.1	0.7	0.342857
170	2	Bernese Mountain Dog	6	4	31	IE	x	x	x				x					78	5.6	71	63	0.7	55	87.4	0.5	8.4	1.4	0.0888889
171	2	cross breed	6	3	21	IE	x	x	x									408	18	76	71	1.1	40	141	0.5	11	2.2	0.253521
172	2	other breeds	8	4	30	IE	x	x						x				82	14	26	33	9.4	17	70.3	1.6	6.3	5.9	0.424242
173	2	cross breed	5	3	42	IE				x								37	8.2	47	33	14.8	13	73.3	0.7	5.1	21.1	0.248485
174	2	Vizsla	2	3	27	IE	x	x	x					x				65	7.7	53	21	2.7	19	85.9	2.3	7.4	1.2	0.366667
175	1	Border Collie	8	1	22	IE	x		x					x				83	12	67	38	5.3	14	186	0.7	16.2	7.6	0.315789
176	1	other breeds	2	1	28	IE	x	x	x					x				697	17	110	46	1.1	13	95.7	0.5	8.1	2.2	0.369565
177	1	cross breed	5	3	61	IE	x		x									150	8.6	120	47	1.8	9	122	0.9	10.5	2	0.182979
178	3	other breeds	6	4	9	IE	x	x										406	19	20	99	14	18	115	8.3	14.6	1.7	0.191919
179	2	Border Collie	2	2	18	IE	x	x					x	x				839	15	120	50	1.8	35	113	0.9	6.8	2	0.3
180	2	German Shepherd	6	3	55	IE	x			x		x	x	x				78	11	15	61	1.9	18	106	0.5	12.3	3.8	0.180328
181	2	Chihuahua	7	4	4	IE	x		x	x								742	16	91	92	21.3	46	48.7	1.6	6.6	13.3	0.173913
182	2	other breeds	6	2	24	IE		x	x									101	13	89	39	5.1	9	51.6	0.3	5.1	17	0.333333
183	2	other breeds	6	3	10	IE				x				x				371	11	97	58	16.1	12	94.3	1.5	7.1	10.7	0.189655
184	2	N/A	6	3	N/A	IE												374.598	6.3062	198.759	28.5292	2.24626	6.55693	55.5973	1.56954	16.2817	1.43116	0.221044
185	2	N/A	5	3	N/A	IE												312.559	6.91385	44.0348	46.9357	3.44838	16.096	54.7084	2.30374	7.25246	1.49686	0.147305
186	2	N/A	2	4	N/A	IE												150.56	10.4888	143.057	66.278	3.75342	23.4165	89.1306	0.874714	13.4015	4.29102	0.158254
187	2	N/A	6	1	N/A	IE												54.4116	3.96955	706.86	28.2199	1.95196	25.8737	56.7702	3.47576	9.89367	0.561593	0.140665
188	2	N/A	12	N/A	N/A	IE												66.1582	5.03411	6.68785	20.784	8.16271	7.14227	40.6972	1.52496	10.0678	5.35273	0.242211
189	2	N/A	12	3	N/A	IE												67.3293	7.10552	11.7083	24.2154	5.81029	10.0548	34.449	0.504713	8.30708	11.512	0.29343
190	2	N/A	4	3	N/A	IE												398.948	8.26245	89.8852	61.386	1.85471	118.122	79.3497	0.706508	11.2304	2.62517	0.134598
	Study site
	1	University of Veterinary Medicine Hannover, Hannover, Germany
	2	Queen Mother Hospital for Animals, Royal Veterinary College, London, UK
	3	University of Helsinki, Helsinki, Finland
	Gender/Neuter status
	1	male intact
	2	female intact
	3	male neutered
	4	female neutered
	N/A	not available
	Study group
	CTRL	control group
	IE	idiopathic epilepsy
